# Supplementary material for: Calculation of an Improved Stiffness Index Using Decomposed Radial Pulse and Digital Volume Pulse Signals
Source: J Pers Med. 2022 Oct 26;12(11):1768. doi: 10.3390/jpm12111768 (PMC9694699; doi:10.3390/jpm12111768)
Supplement: Supplementary file 1 [file jpm-12-01768-s001.zip]

Archive with 1 entries (1 files):
- jpm-1942244-supplementary.pdf
